# Supplementary material for: Inter-Day Variation in the Fasting Plasma Lipopolysaccharide Concentration in the Morning Is Associated with Inter-Day Variation in Appetite in Japanese Males: A Short-Term Cohort Study
Source: Metabolites. 2023 Mar 8;13(3):395. doi: 10.3390/metabo13030395 (PMC10053071; doi:10.3390/metabo13030395)
Supplement: Supplementary file 1 [file metabolites-13-00395-s001.zip]

Archive with 1 entries (1 files):
- metabolites-2252627-supplementary.pdf
